# Supplementary material for: Variations in Genetic Diversity of Invasive Species Lithobates catesbeianus in China
Source: Animals (Basel). 2024 Apr 25;14(9):1287. doi: 10.3390/ani14091287 (PMC11083970; doi:10.3390/ani14091287)
Supplement: Supplementary file 1 [file animals-14-01287-s001.zip]

Archive with 1 entries (1 files):
- animals-2961175-supplementary.pdf
